# Supplementary material for: Evaluation of Plasmatic Procalcitonin in Healthy, and in Systemic Inflammatory Response Syndrome (SIRS) Negative or Positive Colic Horses
Source: Animals (Basel). 2021 Jul 6;11(7):2015. doi: 10.3390/ani11072015 (PMC8300415; doi:10.3390/ani11072015)
Supplement: Supplementary file 1 [file animals-11-02015-s001.zip]

Archive with 1 entries (1 files):
- animals-1251629-supplementary.pdf
